# Supplementary material for: Composition Driven Redistribution of Feeding Mechanisms in Hypoeutectic Al–Si–Mg Alloys
Source: Materials (Basel). 2026 Apr 24;19(9):1744. doi: 10.3390/ma19091744 (PMC13165197; doi:10.3390/ma19091744)
Supplement: Supplementary file 1 [file materials-19-01744-s001.zip]

Archive with 2 entries (2 files):
- materials-4246251-supplementary-edited.xlsx
- __MACOSX/._materials-4246251-supplementary-edited.xlsx
