# Supplementary material for: Composition Driven Redistribution of Feeding Mechanisms in Hypoeutectic Al–Si–Mg Alloys
Source: Materials (Basel). 2026 Apr 24;19(9):1744. doi: 10.3390/ma19091744 (PMC13165197; doi:10.3390/ma19091744)
Supplement: Supplementary file 1 [file materials-19-01744-s001.zip › materials-4246251-supplementary-edited.xlsx]

## Sheet: Orginal data i average za rad
Alloy	Si, wt.%	Mg, wt %	Tliq	TDCP	TAlSi Nuc	TAlSi plateau	Trigidity	TMg2Si	Tsol	Tliq-TDCP	TDCP - Trigidity	Trig -Tsol	Porosität, %	Si, wt.%	Mg, wt %	Alloy	Total solidi	%MF	%IDF	%BF	Al, wt.%	Alloy
AlSi5	4.96	0	631.439	624.55	577	576.7	576.37	0	540.2	6.889	48.18	36.17	0.105	4.96	0	AlSi5	91.239	7.5505	52.8064	39.6431	95.04	AlSi5
AlSi7	6.8	0	616.725	611.165	576.9	576.75	576.845	0	541	5.56	34.32	35.845	0.15	6.8	0	AlSi7	75.725	7.34236	45.3219	47.3358	93.2	AlSi7
AlSi9	8.8	0	599.895	595.9	576.85	576.43	576.205	0	540.3	3.995	19.695	35.905	1.09	8.8	0	AlSi9	59.595	6.70358	33.0481	60.2483	91.2	AlSi9
AlSi5Mg0.2	4.86	0.209	627.49	621	572.17	571.61	569.135	554.75	535	6.49	53.895	34.135	0.1275	4.86	0.209	AlSi5Mg0.2	92.49	7.01697	58.2712	36.9067	94.931	AlSi5Mg0.2
AlSi7Mg0.2	6.92	0.202	615.45	610	573.505	572.64	569.445	554.2	537	5.45	39.26	32.445	0.165	6.92	0.202	AlSi7Mg0.2	78.45	6.9471	50.0446	41.3576	92.878	AlSi7Mg0.2
AlSi9Mg0.2	8.82	0.191	598.07	595.48	575.225	574.075	571.745	553.9	544	2.59	23.735	27.745	1.54	8.82	0.191	AlSi9Mg0.2	54.07	4.79009	43.8968	51.3131	90.989	AlSi9Mg0.2
AlSi5Mg0.4	5.11	0.405	626.87	620.38	567.88	567.451	562.795	552.5	530	6.49	57.585	32.795	0.13	5.11	0.405	AlSi5Mg0.4	96.87	6.6997	59.4456	33.8547	94.485	AlSi5Mg0.4
AlSi7Mg0.4	6.81	0.407	614.435	609.8	568.5	569.005	566.005	552.2	535.4	4.635	42.165	30.605	0.39	6.81	0.407	AlSi7Mg0.4	79.035	5.86449	53.3498	38.7234	92.783	AlSi7Mg0.4
AlSi9Mg0.4	9.03	0.416	596.995	595.39	571.99	572.11	569.51	551.8	543.9	1.605	25.88	25.61	1.63	9.03	0.416	AlSi9Mg0.4	53.095	3.02288	48.7428	48.2343	90.554	AlSi9Mg0.4
AlSi5Mg0.6	4.84	0.59	625.5	619.565	566.75	564.375	556.105	549.5	530.1	5.935	63.46	26.005	0.136	4.84	0.59	AlSi5Mg0.6	95.4	6.22117	66.5199	27.2589	94.57	AlSi5Mg0.6
AlSi7Mg0.6	6.81	0.59	613.195	609	567.9	566.555	564.14	549.3	539.5	4.195	42.315	24.64	0.41	6.81	0.59	AlSi7Mg0.6	73.695	5.69238	57.4191	33.4351	92.6	AlSi7Mg0.6
AlSi9Mg0.6	8.75	0.62	595.555	594.1	568.79	567.28	565.665	549.1	547	1.455	28.435	18.665	1.89	8.75	0.62	AlSi9Mg0.6	48.555	2.9966	58.5625	38.4409	90.63	AlSi9Mg0.6
Average values
All data
Alloy	Si, wt.%	Mg, wt %	Tliq	TDCP	TAlSi Nuc	TAlSi plateau	Trigidity	TMg2Si	Tsol	Tliq-TDCP	TDCP - Trigidity	Trig -Tsol	Porosität, %	Si, wt.%	Mg, wt %	Alloy
AlSi5	4.96	0	631.798	624.18	577.489	577.803	575.91		549.5	7.618	48.27	26.41	0.08	4.96	0	AlSi5
AlSi5	4.96	0	631.08	624.92	577.71	577.98	576.83		549.48	6.16	48.09	27.35	0.13	4.96	0	AlSi5
AlSi7	6.8	0	616.56	610.82	578.24	578.97	576.7		549.46	5.74	34.12	27.24	0.15	6.8	0	AlSi7
AlSi7	6.8	0	616.89	611.51	578.21	579.39	576.99		549.78	5.38	34.52	27.21	0.15	6.8	0	AlSi7
AlSi9	8.8	0	599.64	595.88	576.6	577.13	576.17		550.08	3.76	19.71	26.09	1.09	8.8	0	AlSi9
AlSi9	8.8	0	600.15	595.92	577.15	577.73	576.24		550	4.23	19.68	26.24	1.09	8.8	0	AlSi9
AlSi5Mg0.2	4.86	0.209	627.83	622.8	572.78	572.75	569.5	555.3	540.6	5.03	53.3	28.9	0.115	4.86	0.209	AlSi5Mg0.2
AlSi5Mg0.2	4.86	0.209	627.15	623.26	571.56	570.47	568.77	553.52	538	3.89	54.49	30.77	0.14	4.86	0.209	AlSi5Mg0.2
AlSi7Mg0.2	6.92	0.202	615.7	607.51	572.36	571.5	569	552.33	535.67	8.19	38.51	33.33	0.16	6.92	0.202	AlSi7Mg0.2
AlSi7Mg0.2	6.92	0.202	615.2	609.9	574.65	573.78	569.89	550.27	535.53	5.3	40.01	34.36	0.17	6.92	0.202	AlSi7Mg0.2
AlSi9Mg0.2	8.82	0.191	598.09	594.9	575.03	574.15	571.35	553.13	533.91	3.19	23.55	37.44	1.54	8.82	0.191	AlSi9Mg0.2
AlSi9Mg0.2	8.82	0.191	598.05	596.06	575.42	574	572.14	554.29	534.51	1.99	23.92	37.63	1.54	8.82	0.191	AlSi9Mg0.2
AlSi5Mg0.4	5.11	0.405	626.31	620.54	564.64	565.19	562.63	551.89	533.55	5.77	57.91	29.08	0.13	5.11	0.405	AlSi5Mg0.4
AlSi5Mg0.4	5.11	0.405	627.43	620.22	565.86	566.12	562.96	552.61	534.51	7.21	57.26	28.45	0.13	5.11	0.405	AlSi5Mg0.4
AlSi7Mg0.4	6.81	0.407	614.62	608.44	567.44	568.89	565.85	551.78	531.25	6.18	42.59	34.6	0.39	6.81	0.407	AlSi7Mg0.4
AlSi7Mg0.4	6.81	0.407	614.25	607.9	567.72	569.12	566.16	552	532.99	6.35	41.74	33.17	0.39	6.81	0.407	AlSi7Mg0.4
AlSi9Mg0.4	9.03	0.416	596.81	595.7	572.18	572.41	569.9	551.67	525.56	1.11	25.8	44.34	1.66	9.03	0.416	AlSi9Mg0.4
AlSi9Mg0.4	9.03	0.416	597.18	595.08	571.8	571.81	569.12	551.78	525.62	2.1	25.96	43.5	1.6	9.03	0.416	AlSi9Mg0.4
AlSi5Mg0.6	4.84	0.59	625.25	619.4	560.54	558.71	556.12	548.64	538.45	5.85	63.28	17.67	0.133	4.84	0.59	AlSi5Mg0.6
AlSi5Mg0.6	4.84	0.59	625.75	619.73	560.6	560.04	556.09	549.52	539.47	6.02	63.64	16.62	0.139	4.84	0.59	AlSi5Mg0.6
AlSi7Mg0.6	6.81	0.59	613.14	606.09	565.43	565.59	562.56	549.68	532.51	7.05	43.53	30.05	0.41	6.81	0.59	AlSi7Mg0.6
AlSi7Mg0.6	6.81	0.59	613.25	606.82	565.4	567.52	565.72	549.32	562.96	6.43	41.1	2.76	0.41	6.81	0.59	AlSi7Mg0.6
AlSi9Mg0.6	8.75	0.62	595.34	593.16	569.45	567.52	565.72	553.52	537.12	2.18	27.44	28.6	1.85	8.75	0.62	AlSi9Mg0.6
AlSi9Mg0.6	8.75	0.62	595.77	595.04	568.13	567.04	565.61	552.66	533	0.73	29.43	32.61	1.93	8.75	0.62	AlSi9Mg0.6
